# Supplementary material for: Spatial epidemiology of skin cancer in Iran: separating sun-exposed and non-sun-exposed parts of the body
Source: Arch Public Health. 2022 Jan 20;80:35. doi: 10.1186/s13690-022-00798-2 (PMC8772111; doi:10.1186/s13690-022-00798-2)
Supplement: Supplementary file 2 — Additional file 2. [file 13690_2022_798_MOESM2_ESM.xlsx]

## Sheet: Data used
														Empirical bayes smoothed rates per 100,000 population
ID	County name	Males non-sun exposed	Males sun-exposed	Females non-sun exposed	Females sun exposed	Total non-sun exposed patients	Total sun exposed patients	Total patients (males)	Total patients (females)	Total patients	County population	Population (male)	Population (Female)	Males non-sun exposed	Males sun-exposed	Females non-sun exposed	Females sun exposed	Total non-sun exposed patients	Total sun exposed patients	Total patients (males)	Total patients (females)	Total patients
1	Abadeh	3	58	10	27	13	85	61	37	98	100831	50991	49840	6.85344	103.736	13.8933	50.5405	11.4971	78.5509	109.843	66.8697	91.0228
2	Arsenjan	2	22	3	6	5	28	24	9	33	42725	21700	21025	7.89961	92.045	13.8908	41.9751	10.8577	65.7351	100.085	56.5384	76.897
3	Estahban	2	29	5	8	7	37	31	13	44	68850	35001	33849	6.94091	83.4955	13.891	38.1297	10.4979	58.612	90.0262	53.199	68.7711
4	Eqlid	1	37	6	21	7	58	38	27	65	93763	47632	46182	5.40552	80.0525	13.8904	46.4019	9.48186	63.1932	84.2277	59.982	71.5985
5	Bavanat	2	12	5	12	7	24	14	17	31	50418	25938	24480	7.56661	65.4462	13.8921	47.7633	11.4018	56.3313	73.5601	63.4119	68.4242
6	Jahrom	6	81	13	56	19	137	87	69	156	228532	119090	109442	5.99272	70.9722	13.889	49.8538	9.28333	60.9468	76.6091	62.3271	69.5757
7	Khorambid	0	23	2	10	2	33	23	12	35	50522	25659	24863	5.5928	86.9585	13.8896	44.9997	9.06166	65.6051	90.7942	57.4779	72.6248
8	Khonj	2	11	3	7	5	18	13	10	23	41359	20638	20721	7.9877	70.703	13.8909	43.4817	10.93	55.3033	79.5501	57.93	66.2889
9	Darab	9	54	10	52	19	106	63	62	125	201489	102520	98969	8.24714	59.144	13.8877	50.6515	9.97087	55.0781	67.9306	62.0362	64.5922
10	Rostam	3	9	2	6	5	15	12	8	20	44386	21874	22512	8.92193	64.7402	13.8898	41.1606	10.771	50.126	75.5539	54.3981	60.56
11	Zarrin dasht	0	8	2	7	2	15	8	9	17	73199	37110	36089	5.01949	47.6138	13.8883	36.0744	8.19405	37.9986	51.6401	47.9854	42.9626
12	Sarvestan	0	12	2	3	2	15	12	5	17	38114	19505	18609	5.95855	74.633	13.8903	39.2447	9.61893	53.8684	79.3413	53.33	61.5441
13	Sepidan	0	41	8	16	8	57	41	24	65	91049	46273	44776	4.63897	87.061	13.8922	42.0059	9.97552	63.7154	89.8266	57.99	73.0481
14	Shiraz	88	931	156	439	244	1370	1019	595	1614	1869001	942444	926557	9.20386	98.3934	13.913	47.3695	12.8604	73.1243	107.658	64.0155	86.1359
15	Farashband	5	13	2	12	7	25	18	14	32	54549	22926	22533	10.8765	71.4792	13.8898	48.9765	11.1859	55.0101	85.8246	61.3597	66.5518
16	Fasa	5	111	15	43	20	154	116	58	174	205187	104246	100941	5.93096	102.017	13.8916	44.2033	10.142	73.3842	107.194	58.8596	83.3724
17	Firuzabad	1	57	5	34	6	91	58	39	97	121417	61246	60171	4.8638	90.4461	13.888	52.0967	8.21124	72.4721	93.8157	62.9005	79.0185
18	Ghirokarzin	1	17	2	8	3	25	18	10	28	71203	36665	34538	5.93834	62.2386	13.8885	37.8334	8.68949	47.1863	67.5202	49.7648	53.3449
19	Kazerun	19	98	17	71	36	169	117	88	205	266217	134534	131683	11.7663	74.7265	13.8897	51.9593	12.4242	63.8407	87.8043	64.9595	76.9427
20	Larestan	11	71	18	36	29	107	82	54	136	213920	109754	104166	9.0084	68.4927	13.8937	38.8804	12.2911	52.8277	78.1743	55.3415	65.7483
21	Lamerd	6	22	5	32	11	54	28	37	65	91782	45461	46321	9.66788	61.5776	13.8896	57.289	11.1214	61.1971	73.0668	69.0126	72.6508
22	Marvdasht	4	133	13	67	17	200	137	80	217	323434	166055	157379	3.99213	80.676	13.8835	43.7553	7.06398	62.344	83.8433	53.78	68.2034
23	Mamasani	5	60	7	53	12	113	65	60	125	117527	59535	57992	7.90795	95.7427	13.8899	70.0561	10.4587	87.6594	103.674	81.3153	98.3751
24	Mohr	2	20	1	9	3	29	22	10	32	64827	32853	31974	7.07966	71.3174	13.8879	40.1215	8.93199	53.5163	78.367	51.1014	60.2085
25	Neyriz	0	66	3	34	3	100	66	37	103	113291	57358	55933	4.24928	105.404	13.8869	54.1028	7.36891	81.8254	107.501	63.458	86.9655
26	Pasargad	4	11	3	5	7	16	15	8	23	30118	15373	14745	10.6781	79.6306	13.8915	44.3507	12.5963	60.8506	93.8993	59.7986	76.4791
27	Gerash	0	12	2	10	2	22	12	12	24	53907	27602	26305	5.48647	63.4267	13.8894	44.1929	8.92067	52.3579	67.7359	56.5548	58.7379
28	Kharameh	0	19	4	14	4	33	19	18	37	54864	28021	26843	5.46407	75.8185	13.891	48.8395	9.79688	62.7779	79.7775	62.8601	71.4464
29	Kavar	4	38	8	30	12	68	42	38	80	83883	43244	40639	8.15258	86.5393	13.8927	58.6136	11.8803	75.7097	95.0674	73.7388	88.9947
													Average	7.14799	78.432	13.8908	46.7215	10.1891	62.1085	85.5142	60.0792	71.7616
